# Supplementary material for: Hemoglobin-to-Creatinine Ratio Predicts One-Year Adverse Clinical Outcomes in ST-Elevation Myocardial Infarction: Retrospective and Propensity Score Matched Analysis
Source: J Clin Med. 2025 Apr 17;14(8):2756. doi: 10.3390/jcm14082756 (PMC12027881; doi:10.3390/jcm14082756)
Supplement: Supplementary file 1 [file jcm-14-02756-s001.zip]

Archive with 1 entries (1 files):
- jcm-3483913-supplementary.pdf
